# Supplementary material for: Metatranscriptomic analysis indicates prebiotic effect of isomalto/malto-polysaccharides on human colonic microbiota in-vitro
Source: Sci Rep. 2024 Aug 14;14:18866. doi: 10.1038/s41598-024-69685-w (PMC11324910; doi:10.1038/s41598-024-69685-w)
Supplement: Supplementary file 9 — Supplementary Table S2. [file 41598_2024_69685_MOESM9_ESM.xls]

## Sheet: Klaudyna_fermentation_both_batc
Sample	IMMP-27; t0; replicate 1	IMMP-27; t0; replicate 2	IMMP-27; t24; replicate 1	IMMP-27; t24; replicate 2	IMMP-27; t48; replicate 1	IMMP-27; t48; replicate 2	IMMP-94; t0; replicate 1	IMMP-94; t0; replicate 2	IMMP-94; t24; replicate 1	IMMP-94; t24; replicate 2	IMMP-94; t48; replicate 1	IMMP-94; t48; replicate 2	Blank; t0; replicate 1	Blank; t0; replicate 2	Blank; t24; replicate 1	Blank; t24; replicate 2	Blank; t48; replicate 1	Blank; t48; replicate 2	IMMP-dig27; t6; replicate 1	IMMP-dig27; t6; replicate 2	IMMP-dig27; t12; replicate 1	IMMP-dig27; t12; replicate 2	IMMP-dig27; t24; replicate 1	IMMP-dig27; t24; replicate 2	IMMP-dig27; t48; replicate 1	IMMP-dig27; t48; replicate 2	Blank experiment B; t0	IMMP-96; t6; replicate 1	IMMP-96; t6; replicate 2	IMMP-96; t12; replicate 1	IMMP-96; t12; replicate 2	IMMP-96; t24; replicate 1	IMMP-96; t24; replicate 2	IMMP-96; t48; replicate 1	IMMP-96; t48; replicate 2
IMMP-27; t0; replicate 1	1	0.860939	0.0356288	-0.016299	-0.0776155	-0.0943294	0.843469	0.79352	-0.0927861	-0.0840844	-0.176643	-0.162431	0.827154	0.831148	0.089825	0.0482201	0.00708846	-0.0177804	0.596193	0.648237	0.232795	0.244971	-0.0182136	-0.0293867	0.0151708	0.0121377	0.378079	0.220623	0.225818	0.0377938	0.038974	-0.0518063	-0.00611718	-0.127939	-0.0651312
IMMP-27; t0; replicate 2	0.860939	1	0.0450292	-0.00388464	-0.0650992	-0.0692094	0.857192	0.81413	-0.0719841	-0.0664137	-0.154506	-0.142543	0.828433	0.835702	0.0765714	0.0400851	-0.00991243	-0.0350791	0.508919	0.568695	0.169112	0.184741	-0.0105755	-0.0190064	-0.0260839	-0.0293442	0.383529	0.231009	0.232223	0.0478945	0.0487505	-0.0401499	0.000973268	-0.105657	-0.0548433
IMMP-27; t24; replicate 1	0.0356288	0.0450292	1	0.870186	0.805072	0.728985	0.0851225	0.117665	0.756629	0.782689	0.727216	0.748891	0.0873943	0.0932936	0.706777	0.696534	0.513108	0.477141	0.401553	0.337827	0.647952	0.647766	0.77667	0.783558	0.684882	0.697036	0.513938	0.714588	0.717213	0.812293	0.820169	0.731825	0.749734	0.705779	0.73911
IMMP-27; t24; replicate 2	-0.016299	-0.00388464	0.870186	1	0.818673	0.745032	0.0379251	0.0746081	0.769658	0.803224	0.759485	0.782593	0.041512	0.049205	0.729385	0.71768	0.532995	0.492633	0.375421	0.308303	0.653184	0.653909	0.777581	0.786965	0.69992	0.714329	0.498271	0.70364	0.708034	0.819593	0.829127	0.731118	0.752241	0.711354	0.740969
IMMP-27; t48; replicate 1	-0.0776155	-0.0650992	0.805072	0.818673	1	0.805643	-0.0264937	0.0149375	0.722132	0.744608	0.729066	0.745988	-0.0187077	-0.014193	0.638965	0.633309	0.484706	0.475167	0.29567	0.234785	0.553767	0.555129	0.73981	0.750463	0.671898	0.670201	0.418615	0.600311	0.600447	0.716847	0.726953	0.687848	0.69975	0.690037	0.706342
IMMP-27; t48; replicate 2	-0.0943294	-0.0692094	0.728985	0.745032	0.805643	1	-0.0208647	0.0139278	0.661809	0.672802	0.673025	0.67788	-0.0331648	-0.0137435	0.549447	0.542943	0.389674	0.370841	0.24426	0.193513	0.475907	0.479611	0.671812	0.680607	0.586183	0.584363	0.360323	0.521094	0.526449	0.638679	0.649256	0.633292	0.627883	0.706948	0.654562
IMMP-94; t0; replicate 1	0.843469	0.857192	0.0851225	0.0379251	-0.0264937	-0.0208647	1	0.818563	-0.0347047	-0.0268368	-0.122002	-0.107503	0.821922	0.836955	0.114839	0.0783195	0.0213752	-0.00502471	0.516972	0.57342	0.193549	0.209572	0.0264549	0.0176474	0.00455887	0.00241632	0.420739	0.274261	0.275353	0.0934831	0.0940305	-0.00121979	0.0393971	-0.0616373	-0.0191521
IMMP-94; t0; replicate 2	0.79352	0.81413	0.117665	0.0746081	0.0149375	0.0139278	0.818563	1	0.00386487	0.0148233	-0.0820253	-0.0654153	0.781576	0.798536	0.142608	0.111592	0.052971	0.028794	0.504589	0.554585	0.209577	0.224013	0.0604657	0.0524804	0.0362183	0.0341757	0.436801	0.298501	0.2973	0.128006	0.127386	0.0362918	0.0748176	-0.0268789	0.0130192
IMMP-94; t24; replicate 1	-0.0927861	-0.0719841	0.756629	0.769658	0.722132	0.661809	-0.0347047	0.00386487	1	0.888478	0.830318	0.834167	-0.033015	-0.0281587	0.60286	0.623017	0.391606	0.38382	0.253161	0.186622	0.572949	0.565123	0.761735	0.780606	0.679742	0.694703	0.39256	0.582855	0.584846	0.758723	0.758543	0.805252	0.791185	0.740417	0.750431
IMMP-94; t24; replicate 2	-0.0840844	-0.0664137	0.782689	0.803224	0.744608	0.672802	-0.0268368	0.0148233	0.888478	1	0.836948	0.851172	-0.0240474	-0.018635	0.648096	0.662189	0.431555	0.41336	0.277915	0.209465	0.605645	0.5983	0.779335	0.797053	0.705021	0.723858	0.42602	0.619058	0.620712	0.789578	0.791773	0.818793	0.81571	0.745479	0.762557
IMMP-94; t48; replicate 1	-0.176643	-0.154506	0.727216	0.759485	0.729066	0.673025	-0.122002	-0.0820253	0.830318	0.836948	1	0.876523	-0.111737	-0.10985	0.595254	0.611163	0.395483	0.378081	0.183423	0.118845	0.535795	0.53182	0.745577	0.760829	0.651357	0.660944	0.311268	0.501269	0.504157	0.695475	0.697529	0.741446	0.722958	0.755093	0.757335
IMMP-94; t48; replicate 2	-0.162431	-0.142543	0.748891	0.782593	0.745988	0.67788	-0.107503	-0.0654153	0.834167	0.851172	0.876523	1	-0.0985449	-0.0955179	0.624797	0.634226	0.442558	0.403331	0.207732	0.14173	0.556821	0.554352	0.752728	0.767878	0.65833	0.670704	0.346393	0.533337	0.535835	0.718445	0.72469	0.744796	0.743193	0.753897	0.765486
Blank; t0; replicate 1	0.827154	0.828433	0.0873943	0.041512	-0.0187077	-0.0331648	0.821922	0.781576	-0.033015	-0.0240474	-0.111737	-0.0985449	1	0.807132	0.135466	0.0995988	0.0560101	0.0295079	0.521154	0.571341	0.217228	0.232919	0.0352326	0.0258816	0.0293629	0.0301624	0.398289	0.263995	0.264961	0.092496	0.0923431	-0.00214438	0.0371267	-0.0709545	-0.0168373
Blank; t0; replicate 2	0.831148	0.835702	0.0932936	0.049205	-0.014193	-0.0137435	0.836955	0.798536	-0.0281587	-0.018635	-0.10985	-0.0955179	0.807132	1	0.137829	0.101768	0.0503086	0.026514	0.537073	0.588421	0.223979	0.23936	0.0387422	0.0289599	0.0327349	0.0301103	0.421484	0.278886	0.281373	0.102565	0.102897	0.00551811	0.0436861	-0.0557014	-0.0120051
Blank; t24; replicate 1	0.089825	0.0765714	0.706777	0.729385	0.638965	0.549447	0.114839	0.142608	0.60286	0.648096	0.595254	0.624797	0.135466	0.137829	1	0.866687	0.714949	0.653823	0.508604	0.435626	0.749883	0.752697	0.689005	0.684932	0.697359	0.71313	0.53791	0.705126	0.713204	0.758061	0.763712	0.569139	0.598052	0.532813	0.581743
Blank; t24; replicate 2	0.0482201	0.0400851	0.696534	0.71768	0.633309	0.542943	0.0783195	0.111592	0.623017	0.662189	0.611163	0.634226	0.0995988	0.101768	0.866687	1	0.697252	0.692731	0.464144	0.390715	0.727606	0.717412	0.694002	0.68471	0.698817	0.715081	0.527536	0.693091	0.701309	0.759498	0.749453	0.603647	0.589618	0.541371	0.575908
Blank; t48; replicate 1	0.00708846	-0.00991243	0.513108	0.532995	0.484706	0.389674	0.0213752	0.052971	0.391606	0.431555	0.395483	0.442558	0.0560101	0.0503086	0.714949	0.697252	1	0.789135	0.35727	0.294777	0.508509	0.518896	0.480766	0.474535	0.480233	0.493493	0.437571	0.54188	0.546418	0.52394	0.527513	0.358902	0.385615	0.32387	0.369701
Blank; t48; replicate 2	-0.0177804	-0.0350791	0.477141	0.492633	0.475167	0.370841	-0.00502471	0.028794	0.38382	0.41336	0.378081	0.403331	0.0295079	0.026514	0.653823	0.692731	0.789135	1	0.335213	0.277103	0.483009	0.47977	0.458736	0.448324	0.508272	0.49836	0.410264	0.503112	0.509805	0.49509	0.482824	0.367397	0.349005	0.308143	0.337995
IMMP-dig27; t6; replicate 1	0.596193	0.508919	0.401553	0.375421	0.29567	0.24426	0.516972	0.504589	0.253161	0.277915	0.183423	0.207732	0.521154	0.537073	0.508604	0.464144	0.35727	0.335213	1	0.861926	0.727675	0.72493	0.364768	0.349902	0.509807	0.500885	0.52604	0.515267	0.53381	0.446169	0.44744	0.297834	0.338357	0.228738	0.293616
IMMP-dig27; t6; replicate 2	0.648237	0.568695	0.337827	0.308303	0.234785	0.193513	0.57342	0.554585	0.186622	0.209465	0.118845	0.14173	0.571341	0.588421	0.435626	0.390715	0.294777	0.277103	0.861926	1	0.666323	0.666343	0.297921	0.282238	0.43728	0.422619	0.492066	0.457766	0.477009	0.374231	0.376364	0.235068	0.278105	0.171028	0.234486
IMMP-dig27; t12; replicate 1	0.232795	0.169112	0.647952	0.653184	0.553767	0.475907	0.193549	0.209577	0.572949	0.605645	0.535795	0.556821	0.217228	0.223979	0.749883	0.727606	0.508509	0.483009	0.727675	0.666323	1	0.932979	0.660288	0.64941	0.815931	0.817649	0.513143	0.646435	0.667322	0.741704	0.73919	0.595205	0.60565	0.525669	0.585843
IMMP-dig27; t12; replicate 2	0.244971	0.184741	0.647766	0.653909	0.555129	0.479611	0.209572	0.224013	0.565123	0.5983	0.53182	0.554352	0.232919	0.23936	0.752697	0.717412	0.518896	0.47977	0.72493	0.666343	0.932979	1	0.656767	0.647089	0.799016	0.799805	0.512175	0.644751	0.665773	0.735097	0.737369	0.580341	0.602143	0.522013	0.584537
IMMP-dig27; t24; replicate 1	-0.0182136	-0.0105755	0.77667	0.777581	0.73981	0.671812	0.0264549	0.0604657	0.761735	0.779335	0.745577	0.752728	0.0352326	0.0387422	0.689005	0.694002	0.480766	0.458736	0.364768	0.297921	0.660288	0.656767	1	0.891447	0.75785	0.758384	0.473197	0.640614	0.649716	0.792762	0.792516	0.808614	0.803395	0.770321	0.7924
IMMP-dig27; t24; replicate 2	-0.0293867	-0.0190064	0.783558	0.786965	0.750463	0.680607	0.0176474	0.0524804	0.780606	0.797053	0.760829	0.767878	0.0258816	0.0289599	0.684932	0.68471	0.474535	0.448324	0.349902	0.282238	0.64941	0.647089	0.891447	1	0.754324	0.758677	0.463972	0.636443	0.640947	0.78815	0.790626	0.814717	0.815039	0.77589	0.797099
IMMP-dig27; t48; replicate 1	0.0151708	-0.0260839	0.684882	0.69992	0.671898	0.586183	0.00455887	0.0362183	0.679742	0.705021	0.651357	0.65833	0.0293629	0.0327349	0.697359	0.698817	0.480233	0.508272	0.509807	0.43728	0.815931	0.799016	0.75785	0.754324	1	0.924443	0.440465	0.586887	0.600782	0.736398	0.733469	0.729265	0.718436	0.651561	0.68882
IMMP-dig27; t48; replicate 2	0.0121377	-0.0293442	0.697036	0.714329	0.670201	0.584363	0.00241632	0.0341757	0.694703	0.723858	0.660944	0.670704	0.0301624	0.0301103	0.71313	0.715081	0.493493	0.49836	0.500885	0.422619	0.817649	0.799805	0.758384	0.758677	0.924443	1	0.449755	0.605428	0.616694	0.752627	0.749067	0.739929	0.730478	0.651146	0.690872
Blank experiment B; t0	0.378079	0.383529	0.513938	0.498271	0.418615	0.360323	0.420739	0.436801	0.39256	0.42602	0.311268	0.346393	0.398289	0.421484	0.53791	0.527536	0.437571	0.410264	0.52604	0.492066	0.513143	0.512175	0.473197	0.463972	0.440465	0.449755	1	0.668716	0.66474	0.566168	0.564217	0.426951	0.456438	0.342638	0.383645
IMMP-96; t6; replicate 1	0.220623	0.231009	0.714588	0.70364	0.600311	0.521094	0.274261	0.298501	0.582855	0.619058	0.501269	0.533337	0.263995	0.278886	0.705126	0.693091	0.54188	0.503112	0.515267	0.457766	0.646435	0.644751	0.640614	0.636443	0.586887	0.605428	0.668716	1	0.834226	0.796074	0.794386	0.592955	0.621192	0.506611	0.553196
IMMP-96; t6; replicate 2	0.225818	0.232223	0.717213	0.708034	0.600447	0.526449	0.275353	0.2973	0.584846	0.620712	0.504157	0.535835	0.264961	0.281373	0.713204	0.701309	0.546418	0.509805	0.53381	0.477009	0.667322	0.665773	0.649716	0.640947	0.600782	0.616694	0.66474	0.834226	1	0.804384	0.803158	0.597407	0.625202	0.514071	0.561868
IMMP-96; t12; replicate 1	0.0377938	0.0478945	0.812293	0.819593	0.716847	0.638679	0.0934831	0.128006	0.758723	0.789578	0.695475	0.718445	0.092496	0.102565	0.758061	0.759498	0.52394	0.49509	0.446169	0.374231	0.741704	0.735097	0.792762	0.78815	0.736398	0.752627	0.566168	0.796074	0.804384	1	0.926185	0.767286	0.774612	0.686373	0.722686
IMMP-96; t12; replicate 2	0.038974	0.0487505	0.820169	0.829127	0.726953	0.649256	0.0940305	0.127386	0.758543	0.791773	0.697529	0.72469	0.0923431	0.102897	0.763712	0.749453	0.527513	0.482824	0.44744	0.376364	0.73919	0.737369	0.792516	0.790626	0.733469	0.749067	0.564217	0.794386	0.803158	0.926185	1	0.762489	0.786448	0.691986	0.733153
IMMP-96; t24; replicate 1	-0.0518063	-0.0401499	0.731825	0.731118	0.687848	0.633292	-0.00121979	0.0362918	0.805252	0.818793	0.741446	0.744796	-0.00214438	0.00551811	0.569139	0.603647	0.358902	0.367397	0.297834	0.235068	0.595205	0.580341	0.808614	0.814717	0.729265	0.739929	0.426951	0.592955	0.597407	0.767286	0.762489	1	0.871767	0.795295	0.804872
IMMP-96; t24; replicate 2	-0.00611718	0.000973268	0.749734	0.752241	0.69975	0.627883	0.0393971	0.0748176	0.791185	0.81571	0.722958	0.743193	0.0371267	0.0436861	0.598052	0.589618	0.385615	0.349005	0.338357	0.278105	0.60565	0.602143	0.803395	0.815039	0.718436	0.730478	0.456438	0.621192	0.625202	0.774612	0.786448	0.871767	1	0.775339	0.820977
IMMP-96; t48; replicate 1	-0.127939	-0.105657	0.705779	0.711354	0.690037	0.706948	-0.0616373	-0.0268789	0.740417	0.745479	0.755093	0.753897	-0.0709545	-0.0557014	0.532813	0.541371	0.32387	0.308143	0.228738	0.171028	0.525669	0.522013	0.770321	0.77589	0.651561	0.651146	0.342638	0.506611	0.514071	0.686373	0.691986	0.795295	0.775339	1	0.819956
IMMP-96; t48; replicate 2	-0.0651312	-0.0548433	0.73911	0.740969	0.706342	0.654562	-0.0191521	0.0130192	0.750431	0.762557	0.757335	0.765486	-0.0168373	-0.0120051	0.581743	0.575908	0.369701	0.337995	0.293616	0.234486	0.585843	0.584537	0.7924	0.797099	0.68882	0.690872	0.383645	0.553196	0.561868	0.722686	0.733153	0.804872	0.820977	0.819956	1
